# Supplementary material for: The correlation between red blood cell distribution width to serum albumin ratio and all-cause mortality in critically ill patients with chronic obstructive pulmonary disease: a retrospective study using the MIMIC-IV database
Source: Front Med (Lausanne). 2025 Jun 24;12:1604615. doi: 10.3389/fmed.2025.1604615 (PMC12234295; doi:10.3389/fmed.2025.1604615)
Supplement: Supplementary file 1 [file Table_1.XLSX]

## Sheet: Sheet
Variable	Overall	Q1 (3.68≤RAR<4.78;n=944)	Q2 (4.78≤RAR<5.32;n=944)	Q3(5.32≤RAR<7.18;n=944)	Q4(7.18≤RAR<8.38;n=997)	P-value
	N = 3779	N = 944	N = 944	N = 944	N = 947
Age(years)	71.06 ± 10.12	69.99 ± 10.29	71.21 ± 9.99	71.92 ± 9.82	71.13 ± 10.30	<0.001
HospDays(days)	13.18 ± 12.95	8.85 ± 7.31	11.66 ± 11.57	14.48 ± 13.78	17.72 ± 15.83	<0.001
ICUDays(days)	4.92 ± 6.46	3.70 ± 4.21	4.49 ± 5.20	5.25 ± 7.40	6.22 ± 8.01	<0.001
VentHrs(hours)	69.79 ± 96.84	50.29 ± 63.61	63.97 ± 81.64	75.78 ± 108.59	89.06 ± 119.16	<0.001
SOFA(score)	5.07 ± 3.50	3.46 ± 2.64	4.64 ± 3.03	5.48 ± 3.51	6.68 ± 3.89	<0.001
APSIII(score)	45.62 ± 19.64	35.83 ± 13.59	41.61 ± 15.50	47.85 ± 19.32	57.13 ± 22.27	<0.001
TCO2(mmol/L)	26.80 ± 6.41	27.34 ± 6.09	26.98 ± 5.99	27.15 ± 6.75	25.75 ± 6.64	<0.001
iCa(mmol/L)	1.13 ± 0.18	1.14 ± 0.11	1.14 ± 0.11	1.14 ± 0.30	1.12 ± 0.13	<0.001
Lac(mmol/L)	2.02 ± 1.63	1.80 ± 1.04	1.87 ± 1.30	1.97 ± 1.53	2.42 ± 2.29	<0.001
PaCO2(mmHg)	48.29 ± 14.01	48.25 ± 13.73	47.97 ± 13.13	49.45 ± 14.83	47.48 ± 14.23	0.027
pH	7.35 ± 0.09	7.36 ± 0.08	7.35 ± 0.09	7.34 ± 0.09	7.33 ± 0.10	<0.001
PaO2(mmHg)	118.69 ± 105.53	133.80 ± 114.18	127.22 ± 109.73	114.43 ± 103.80	99.35 ± 89.67	<0.001
Temp(°C)	36.87 ± 0.69	36.76 ± 0.70	36.88 ± 0.66	36.93 ± 0.66	36.93 ± 0.72	<0.001
ALC(×10³/μL)	1.49 ± 6.73	1.51 ± 1.06	1.69 ± 8.05	1.25 ± 1.11	1.52 ± 10.67	<0.001
Hct(%)	32.42 ± 7.01	36.27 ± 6.44	32.94 ± 6.44	31.10 ± 6.61	29.37 ± 6.65	<0.001
Hgb(g/dL)	10.32 ± 2.30	11.80 ± 2.11	10.53 ± 2.07	9.78 ± 2.09	9.18 ± 2.06	<0.001
Plt(×10³/μL)	206.49 ± 101.35	207.66 ± 81.65	202.29 ± 88.47	200.99 ± 96.26	215.01 ± 131.21	0.087
RDW(%)	15.54 ± 2.57	13.60 ± 1.06	14.69 ± 1.40	15.93 ± 1.89	17.92 ± 3.09	<0.001
RBC(×10⁶/μL)	3.51 ± 0.80	3.89 ± 0.73	3.54 ± 0.72	3.38 ± 0.78	3.23 ± 0.82	<0.001
WBC(×10³/μL)	12.77 ± 9.57	11.68 ± 7.95	12.01 ± 9.56	12.63 ± 7.66	14.75 ± 12.14	<0.001
ANC(×10³/μL)	10.20 ± 6.88	9.16 ± 5.20	9.43 ± 5.25	10.11 ± 7.13	12.08 ± 8.88	<0.001
Alb(g/dL)	3.12 ± 0.57	3.69 ± 0.34	3.28 ± 0.31	2.99 ± 0.36	2.52 ± 0.47	<0.001
AG(mmol/L)	14.01 ± 4.48	13.94 ± 4.17	13.81 ± 4.29	13.82 ± 4.35	14.48 ± 5.05	0.080
K(mmol/L)	4.37 ± 0.79	4.30 ± 0.66	4.36 ± 0.80	4.41 ± 0.83	4.40 ± 0.84	0.052
Na(mmol/L)	137.90 ± 5.35	138.00 ± 4.86	137.97 ± 5.01	138.06 ± 5.62	137.57 ± 5.84	0.022
Gender; n (%)						0.053
Female	1;750.00 (46.31%)	413.00 (43.75%)	421.00 (44.60%)	466.00 (49.36%)	450.00 (47.52%)
Male	2;029.00 (53.69%)	531.00 (56.25%)	523.00 (55.40%)	478.00 (50.64%)	497.00 (52.48%)
HTN; n (%)						<0.001
NO	2;437.00 (64.49%)	492.00 (52.12%)	610.00 (64.62%)	643.00 (68.11%)	692.00 (73.07%)
YES	1;342.00 (35.51%)	452.00 (47.88%)	334.00 (35.38%)	301.00 (31.89%)	255.00 (26.93%)
PNA; n (%)						<0.001
NO	2;518.00 (66.63%)	746.00 (79.03%)	637.00 (67.48%)	595.00 (63.03%)	540.00 (57.02%)
YES	1;261.00 (33.37%)	198.00 (20.97%)	307.00 (32.52%)	349.00 (36.97%)	407.00 (42.98%)
CA; n (%)						0.278
NO	3;055.00 (80.84%)	774.00 (81.99%)	773.00 (81.89%)	761.00 (80.61%)	747.00 (78.88%)
YES	724.00 (19.16%)	170.00 (18.01%)	171.00 (18.11%)	183.00 (19.39%)	200.00 (21.12%)
HF; n (%)						<0.001
NO	2;063.00 (54.59%)	639.00 (67.69%)	518.00 (54.87%)	449.00 (47.56%)	457.00 (48.26%)
YES	1;716.00 (45.41%)	305.00 (32.31%)	426.00 (45.13%)	495.00 (52.44%)	490.00 (51.74%)
IHD; n (%)						0.003
NO	1;985.00 (52.53%)	544.00 (57.63%)	470.00 (49.79%)	484.00 (51.27%)	487.00 (51.43%)
YES	1;794.00 (47.47%)	400.00 (42.37%)	474.00 (50.21%)	460.00 (48.73%)	460.00 (48.57%)
In-hospital mortality; n (%)						<0.001
NO	3;587.00 (94.92%)	922.00 (97.67%)	903.00 (95.66%)	895.00 (94.81%)	867.00 (91.55%)
YES	192.00 (5.08%)	22.00 (2.33%)	41.00 (4.34%)	49.00 (5.19%)	80.00 (8.45%)
ICU mortality; n (%)						<0.001
NO	3;182.00 (84.20%)	880.00 (93.22%)	848.00 (89.83%)	786.00 (83.26%)	668.00 (70.54%)
YES	597.00 (15.80%)	64.00 (6.78%)	96.00 (10.17%)	158.00 (16.74%)	279.00 (29.46%)
30-day ICU mortality; n (%)						<0.001
NO	3;144.00 (83.20%)	881.00 (93.33%)	838.00 (88.77%)	776.00 (82.20%)	649.00 (68.53%)
YES	635.00 (16.80%)	63.00 (6.67%)	106.00 (11.23%)	168.00 (17.80%)	298.00 (31.47%)
90-day ICU mortality; n (%)						<0.001
NO	3;081.00 (81.53%)	876.00 (92.80%)	827.00 (87.61%)	760.00 (80.51%)	618.00 (65.26%)
YES	698.00 (18.47%)	68.00 (7.20%)	117.00 (12.39%)	184.00 (19.49%)	329.00 (34.74%)
180-day ICU mortality; n (%)						<0.001
NO	3;059.00 (80.95%)	870.00 (92.16%)	825.00 (87.39%)	755.00 (79.98%)	609.00 (64.31%)
YES	720.00 (19.05%)	74.00 (7.84%)	119.00 (12.61%)	189.00 (20.02%)	338.00 (35.69%)
365-day ICU mortality; n (%)						<0.001
NO	3;034.00 (80.29%)	863.00 (91.42%)	819.00 (86.76%)	749.00 (79.34%)	603.00 (63.67%)
YES	745.00 (19.71%)	81.00 (8.58%)	125.00 (13.24%)	195.00 (20.66%)	344.00 (36.33%)
SOFA,Sequential Organ Failure Assessment; APSIII,Acute Physiology Score III;TCO2,Total carbon dioxide; iCa,Ionized calcium; Lac,Lactate; PaCO2,Partial pressure of carbon dioxide; PaO2,Partial pressure of oxygen; Temp,Temperature;ALC,Absolute lymphocyte count; Hct,Hematocrit; Hgb,Hemoglobin; Plt,Platelet count;RDW,Red blood cell distribution width; RBC,Red blood cell count; WBC,White blood cell co…
