# Supplementary material for: The correlation between red blood cell distribution width to serum albumin ratio and all-cause mortality in critically ill patients with chronic obstructive pulmonary disease: a retrospective study using the MIMIC-IV database
Source: Front Med (Lausanne). 2025 Jun 24;12:1604615. doi: 10.3389/fmed.2025.1604615 (PMC12234295; doi:10.3389/fmed.2025.1604615)
Supplement: Supplementary file 2 [file Table_2.XLSX]

## Sheet: Sheet
Table.2
Variables	Model 1		Model 2		Model 3
	HR(95%CI)	Pvalue	HR(95%CI)	Pvalue	HR(95%CI)	Pvalue
RAR quantile
Q1	1.00 (Reference)		1.00 (Reference)		1.00 (Reference)
Q2	1.77(1.28-2.46)	<0.001	1.18(0.84-1.67)	0.338	1.13(0.79-1.61)	0.504
Q3	3.03(2.24-4.13)	<0.001	1.47(1.06-2.05)	0.022	1.39(1.00-1.96)	0.054
Q4	6.42(4.84-8.65)	<0.001	2.37(1.73-3.28)	<0.001	2.13(1.54-2.99)	<0.001
COX regression model (30-day all-cause mortality rate)
Table.3
Variables	Model 1		Model 2		Model 3
	HR(95%CI)	Pvalue	HR(95%CI)	Pvalue	HR(95%CI)	Pvalue
RAR quantile
Q1	1.00 (Reference)		1.00 (Reference)		1.00 (Reference)
Q2	1.63（1.21-2.19）	0.001	1.13（0.83-1.55）	0.437	1.06（0.77-1.46）	0.709
Q3	2.77（2.11-3.68）	<0.001	1.45（1.08-1.96）	0.014	1.35（1.00-1.84）	0.056
Q4	6.08（4.69-7.95）	<0.001	2.46（1.85-3.31）	<0.001	2.17（1.61-2.93）	<0.001
COX regression model (365-day all-cause mortality rate)
