# Supplementary material for: The correlation between red blood cell distribution width to serum albumin ratio and all-cause mortality in critically ill patients with chronic obstructive pulmonary disease: a retrospective study using the MIMIC-IV database
Source: Front Med (Lausanne). 2025 Jun 24;12:1604615. doi: 10.3389/fmed.2025.1604615 (PMC12234295; doi:10.3389/fmed.2025.1604615)
Supplement: Supplementary file 3 [file Table_3.XLSX]

## Sheet: Sheet1
Table.1
Variables	Model 1		Model 2		Model 3
	HR(95%CI)	Pvalue	HR(95%CI)	Pvalue	HR(95%CI)	Pvalue
RAR quantile
Q1	1.00 (Reference)		1.00 (Reference)		1.00 (Reference)
Q2	1.82（1.34-2.50）	<0.001	1.25（0.90-1.74）	0.184	1.17（0.83-1.65）	0.366
Q3	3.12（2.33-4.21）	<0.001	1.59（1.16-2.19）	0.004	1.47（1.07-2.05）	0.019
Q4	6.86（5.21-9.14）	<0.001	2.70（2.00-3.70）	<0.001	2.37（1.72-3.27）	<0.001
COX regression model (90-day all-cause mortality rate)
Table.2
Variables	Model 1		Model 2		Model 3
	HR(95%CI)	Pvalue	HR(95%CI)	Pvalue	HR(95%CI)	Pvalue
RAR quantile
Q1	1.00 (Reference)		1.00 (Reference)		1.00 (Reference)
Q2	1.70（1.25-2.31）	<0.001	1.17（0.85-1.62）	0.333	1.10（0.79-1.53）	0.565
Q3	2.94（2.22-3.94）	<0.001	1.52（1.12-2.08）	0.007	1.42（1.04-1.96）	0.028
Q4	6.53（5.00-8.62）	<0.001	2.63（1.96-3.56）	<0.001	2.33（1.71-3.18）	<0.001
COX regression model (180-day all-cause mortality rate)
